# Supplementary material for: Effects of Diabetes Mellitus on Corneal Immune Cell Activation and the Development of Keratopathy
Source: Cells. 2024 Mar 18;13(6):532. doi: 10.3390/cells13060532 (PMC10969384; doi:10.3390/cells13060532)
Supplement: Supplementary file 1 [file cells-13-00532-s001.zip]

Archive with 1 entries (1 files):
- cells-2852346-supplementary.pdf
